# Supplementary material for: Chitosan Grafted with Thermoresponsive Poly(di(ethylene glycol) Methyl Ether Methacrylate) for Cell Culture Applications
Source: Polymers (Basel). 2023 Mar 18;15(6):1515. doi: 10.3390/polym15061515 (PMC10051194; doi:10.3390/polym15061515)
Supplement: Supplementary file 1 [file polymers-15-01515-s001.zip]

Archive with 1 entries (1 files):
- polymers-2288726-supplementary.pdf
